# Supplementary material for: The ERK MAPK Pathway Is Essential for Skeletal Development and Homeostasis
Source: Int J Mol Sci. 2019 Apr 12;20(8):1803. doi: 10.3390/ijms20081803 (PMC6514701; doi:10.3390/ijms20081803)
Supplement: Supplementary file 1 [file ijms-20-01803-s001.zip]

Archive with 2 entries (2 files):
- ijms-481317 Supplementary Materials.pdf
- ijms-481317 Table S2.xlsx
